# Supplementary material for: Characterization of M-laurdan, a versatile probe to explore order in lipid membranes
Source: F1000Res. 2014 Nov 19;3:172. Originally published 2014 Jul 25. [Version 2] doi: 10.12688/f1000research.4805.2 (PMC4243762; doi:10.12688/f1000research.4805.2)
Supplement: Data of M-laurdan characterization to explore order in lipid membranes — Dataset 1: This dataset contains the raw data of spectroscopic properties in solvents. Measurement of spectroscopic properties, quantum yield (phi), lifetime (tau) and Generalized Polarization (GP, performed twice, reported values mean ± SD) of laurdan, M-laurdan, MoC-laurdan and C-laurdan in various solvents (chloroform, dichloromethane, acetone, acetonitrile, dimethylformamide, ethanol, methanol). Dataset 2: This dataset contains GP and anisotropy measurements for laurdan, M-laurdan, MoC-laurdan and C-laurdan recorded in various model membranes at room temperature (experiments were performed twice and data report for mean ± SD). Dataset 3: Generalized polarization and relaxation time [file f1000research-3-6071-s0000.tgz]

Archive with 3 entries (3 files):
- 1_Spectroscopic_properties_in_solvents.csv
- 2_Generalized_polarization_and_anisotropy.csv
- Raw_data_Fig_7.csv
