# Supplementary material for: Characterization of M-laurdan, a versatile probe to explore order in lipid membranes
Source: F1000Res. 2014 Nov 19;3:172. Originally published 2014 Jul 25. [Version 2] doi: 10.12688/f1000research.4805.2 (PMC4243762; doi:10.12688/f1000research.4805.2)
Supplement: Data of M-laurdan characterization to explore order in lipid membranes — Dataset 1: This dataset contains the raw data of spectroscopic properties in solvents. Measurement of spectroscopic properties, quantum yield (phi), lifetime (tau) and Generalized Polarization (GP, performed twice, reported values mean ± SD) of laurdan, M-laurdan, MoC-laurdan and C-laurdan in various solvents (chloroform, dichloromethane, acetone, acetonitrile, dimethylformamide, ethanol, methanol). Dataset 2: This dataset contains GP and anisotropy measurements for laurdan, M-laurdan, MoC-laurdan and C-laurdan recorded in various model membranes at room temperature (experiments were performed twice and data report for mean ± SD). Dataset 3: Generalized polarization and relaxation time [file f1000research-3-6071-s0000.tgz › 1_Spectroscopic_properties_in_solvents.csv]

Name	laurdan GP Mean	laurdan GP SD	laurdan Phi	laurdan Tau (ns)	M-laurdan GP Mean	M-laurdan GP SD	M-laurdan Phi	M-laurdan Tau (ns)	MoC-laurdan GP Mean	MoC-laurdan GP SD	MoC-laurdan Phi	MoC-laurdan Tau (ns)	C-laurdan GP Mean	C-laurdan GP SD	C-laurdan Phi	C-laurdan Tau (ns)
CHCl3	0.52	0.04	0.61	2.78	0.66	0.02	0.58	1.95	0.7	0.02	0.48	2.3	0.59	0.08	0.56	2.46
DCM	0.52	0.03	0.67	2.97	0.72	0.02	0.48	1.95	0.71	0.02	0.45	2.38	0.68	0.04	0.6	2.36
Acetone	0.43	0.03	0.61	2.94	0.68	0.02	0.46	2.06	0.68	0.03	0.41	2.36	0.55	0.02	0.13	2.29
DMF	0.12	0.08	0.67	3.19	0.53	0.02	0.62	2.83	0.54	0	0.53	3.03	0.38	0.06	0.07	2.52
MeCN	0.19	0.03	0.63	3.11	0.56	0.04	0.55	2.66	0.58	0.04	0.48	2.83	0.42	0.01	0.1	2.27
EtOH	-0.73	0.01	0.68	3.05	-0.31	0.11	0.55	2.85	-0.31	0.1	0.45	3.1	-0.58	0.03	0.17	1.46
MeOH	-0.85	0	0.53	2.64	-0.57	0.09	0.38	2.38	-0.54	0.09	0.4	3.05	-0.74	0.01	0.16	1.26
