# Supplementary material for: Characterization of M-laurdan, a versatile probe to explore order in lipid membranes
Source: F1000Res. 2014 Nov 19;3:172. Originally published 2014 Jul 25. [Version 2] doi: 10.12688/f1000research.4805.2 (PMC4243762; doi:10.12688/f1000research.4805.2)
Supplement: Data of M-laurdan characterization to explore order in lipid membranes — Dataset 1: This dataset contains the raw data of spectroscopic properties in solvents. Measurement of spectroscopic properties, quantum yield (phi), lifetime (tau) and Generalized Polarization (GP, performed twice, reported values mean ± SD) of laurdan, M-laurdan, MoC-laurdan and C-laurdan in various solvents (chloroform, dichloromethane, acetone, acetonitrile, dimethylformamide, ethanol, methanol). Dataset 2: This dataset contains GP and anisotropy measurements for laurdan, M-laurdan, MoC-laurdan and C-laurdan recorded in various model membranes at room temperature (experiments were performed twice and data report for mean ± SD). Dataset 3: Generalized polarization and relaxation time [file f1000research-3-6071-s0000.tgz › 2_Generalized_polarization_and_anisotropy.csv]

Lipid	laurdan GP Mean	laurdan GP SD	M-laurdan GP Mean	M-laurdan GP SD	MoC-laurdan GP Mean	MoC-laurdan GP SD	C-laurdan GP Mean	C-laurdan GP SD
DPPC	0.47	0.017	0.59	0.016	0.573	0.001	0.344	0.006
DPPC/chol (6:4)	0.501	0.028	0.57	0.031	0.555	0.032	0.437	0.014
POPC	-0.133	0.04	-0.078	0.052	-0.057	0.019	-0.258	0.017
POPC/chol (2:1)	0.37	0.029	0.352	0.058	0.342	0.038	0.232	0.014
DOPC	-0.282	0.015	-0.207	0.032	-0.181	0.012	-0.359	0.022
DOPC/chol (2:1)	0.154	0.025	0.08	0.018	0.02	0.018	-0.053	0.011
DOPC/BSM/chol (1:1:1)	0.281	0.012	0.207	0.04	0.095	0.037	0.129	0.001
DOPC/PSM/chol (1:1:1)	0.322	0.023	0.293	0.034	0.17	0.01	0.218	0.005
BSM	0.117	0.092	0.387	0.048	0.057	0.024	-0.052	0.007
BSM/chol (2:1)	0.474	0.018	0.408	0.021	0.225	0.03	0.387	0.006
PSM	0.153	0.007	0.402	0.027	0.083	0.018	-0.053	0.059
PSM/chol (2:1)	0.587	0	0.589	0.021	0.41	0.018	0.552	0
Lipid	laurdan Anisotropy Mean	laurdan Anisotropy SD	M-laurdan Anisotropy Mean	M-laurdan Anisotropy SD	MoC-laurdanlaurdan Anisotropy Mean	MoC-laurdan Anisotropy SD	C-laurdan Anisotropy Mean	C-laurdan Anisotropy SD
DPPC	0.262	0.003	0.262	0.003	0.224	0.002	0.264	0.005
DPPC/chol (6:4)	0.246	0.005	0.246	0.005	0.217	0.005	0.261	0.001
POPC	0.156	0.002	0.156	0.002	0.111	0.004	0.211	0.003
POPC/chol (2:1)	0.207	0	0.207	0	0.158	0.006	0.231	0
DOPC	0.179	0.017	0.179	0.017	0.135	0.001	0.215	0.002
DOPC/chol (2:1)	0.183	0.001	0.183	0.001	0.136	0.002	0.221	0.001
DOPC/BSM/chol (1:1:1)	0.192	0.004	0.192	0.004	0.139	0.011	0.224	0.002
DOPC/PSM/chol (1:1:1)	0.188	0.018	0.188	0.018	0.154	0.004	0.244	0.008
BSM	0.202	0.002	0.202	0.002	0.112	0.014	0.218	0.004
BSM/chol (2:1)	0.228	0.003	0.228	0.003	0.165	0.01	0.247	0.005
PSM	0.235	0.003	0.235	0.003	0.15	0.006	0.268	0.004
PSM/chol (2:1)	0.236	0.006	0.236	0.006	0.184	0.002	0.259	0.005
