# Supplementary material for: Characterization of M-laurdan, a versatile probe to explore order in lipid membranes
Source: F1000Res. 2014 Nov 19;3:172. Originally published 2014 Jul 25. [Version 2] doi: 10.12688/f1000research.4805.2 (PMC4243762; doi:10.12688/f1000research.4805.2)
Supplement: Data of M-laurdan characterization to explore order in lipid membranes — Dataset 1: This dataset contains the raw data of spectroscopic properties in solvents. Measurement of spectroscopic properties, quantum yield (phi), lifetime (tau) and Generalized Polarization (GP, performed twice, reported values mean ± SD) of laurdan, M-laurdan, MoC-laurdan and C-laurdan in various solvents (chloroform, dichloromethane, acetone, acetonitrile, dimethylformamide, ethanol, methanol). Dataset 2: This dataset contains GP and anisotropy measurements for laurdan, M-laurdan, MoC-laurdan and C-laurdan recorded in various model membranes at room temperature (experiments were performed twice and data report for mean ± SD). Dataset 3: Generalized polarization and relaxation time [file f1000research-3-6071-s0000.tgz › Raw_data_Fig_7.csv]

Lipid content	laurdan Mean	laurdan SD	laurdan relaxation time Mean	laurdan relaxation time SD
DPPC	0.470	0.017	33.16	1.12
DPPC/chol (6:4)	0.501	0.028	25.91	1.32
POPC	-0.133	0.040	6.10	0.11
POPC/chol (2:1)	0.370	0.029	14.01	0.02
DOPC	-0.282	0.015	7.51	1.29
DOPC/chol (2:1)	0.154	0.025	9.49	0.09
DOPC/BSM/chol (1:1:1)	0.281	0.012	12.12	0.45
DOPC/PSM/chol (1:1:1)	0.322	0.023	11.60	2.10
BSM	0.117	0.092	11.68	0.23
BSM/chol (2:1)	0.474	0.018	18.30	0.65
PSM	0.153	0.007	18.27	0.66
PSM/chol (2:1)	0.587	0.000	23.01	1.54
Lipid content	M-laurdan Mean	M-laurdan SD	M-laurdan relaxation time Mean	M-laurdan relaxation time SD
DPPC	0.590	0.016	30.30	0.04
DPPC/chol (6:4)	0.570	0.031	25.75	1.07
POPC	-0.078	0.052	6.82	0.32
POPC/chol (2:1)	0.352	0.058	14.70	0.16
DOPC	-0.207	0.032	8.00	0.02
DOPC/chol (2:1)	0.080	0.018	10.04	0.97
DOPC/BSM/chol (1:1:1)	0.207	0.040	12.84	0.49
DOPC/PSM/chol (1:1:1)	0.293	0.034	15.04	0.01
BSM	0.387	0.048	17.36	1.72
BSM/chol (2:1)	0.408	0.021	20.24	1.02
PSM	0.402	0.027	25.17	2.48
PSM/chol (2:1)	0.589	0.021	23.85	2.28
Lipid content	MoC-laurdan Mean	MoC-laurdan SD	MoC-laurdan relaxation time Mean	MoC-laurdan relaxation time SD
DPPC	0.573	0.001	20.08	0.45
DPPC/chol (6:4)	0.555	0.032	16.79	0.89
POPC	-0.057	0.019	3.51	0.16
POPC/chol (2:1)	0.342	0.038	6.29	0.42
DOPC	-0.181	0.012	4.83	0.04
DOPC/chol (2:1)	0.020	0.018	4.89	0.09
DOPC/BSM/chol (1:1:1)	0.095	0.037	5.09	0.63
DOPC/PSM/chol (1:1:1)	0.170	0.010	5.95	0.28
BSM	0.057	0.024	2.37	0.42
BSM/chol (2:1)	0.225	0.030	6.92	0.71
PSM	0.083	0.018	4.99	0.30
PSM/chol (2:1)	0.410	0.018	10.33	0.18
Lipid content	C-laurdan Mean	C-laurdan SD	C-laurdan relaxation time Mean	C-laurdan relaxation time SD
DPPC	0.344	0.006	29.29	1.65
DPPC/chol (6:4)	0.437	0.014	26.33	0.30
POPC	-0.258	0.017	7.57	0.21
POPC/chol (2:1)	0.232	0.014	14.47	0.00
DOPC	-0.359	0.022	7.42	0.11
DOPC/chol (2:1)	-0.053	0.011	9.66	0.07
DOPC/BSM/chol (1:1:1)	0.129	0.001	12.78	0.26
DOPC/PSM/chol (1:1:1)	0.218	0.005	17.45	1.49
BSM	-0.052	0.007	10.69	0.45
BSM/chol (2:1)	0.387	0.006	21.51	1.15
PSM	-0.053	0.059	17.47	0.89
PSM/chol (2:1)	0.552	0.000	27.90	1.62
